# Supplementary material for: Water-Soluble Quaternary and Protonable Basic Chitotriazolans: Synthesis by Click Chemistry Conversion of Chitosan Azides and Investigation of Antibacterial Activity
Source: J Funct Biomater. 2024 Mar 5;15(3):63. doi: 10.3390/jfb15030063 (PMC10971457; doi:10.3390/jfb15030063)
Supplement: Supplementary file 1 [file jfb-15-00063-s001.zip]

Archive with 1 entries (1 files):
- jfb-2828616-supplementary.pdf
